# Supplementary material for: Regulation of CTCF loop formation during pancreatic cell differentiation
Source: Nat Commun. 2023 Oct 9;14:6314. doi: 10.1038/s41467-023-41964-6 (PMC10562423; doi:10.1038/s41467-023-41964-6)
Supplement: Supplementary file 4 — Supplementary Data 1 [file 41467_2023_41964_MOESM4_ESM.xlsx]

## Sheet: Sheet1
Experiment description	H9_DpnII_HiC_Rep1	H9_DpnII_HiC_Rep2	DE_DpnII_HiC_Rep1	DE_DpnII_HiC_Rep2	PGT_DpnII_HiC_Rep1	PGT_DpnII_HiC_Rep2	PP_DpnII_HiC_Rep1	PP_DpnII_HiC_Rep2	PH_DpnII_HiC_Rep1	PH_DpnII_HiC_Rep2	SC-b organoids_DpnII_HiC_Rep1	BETA_DpnII_HiC_Rep2
Sequenced Read Pairs	800844763	1415278918	883715400	911847758	1050548494	617775928	720077109	964731174	1011639312	1187716185	1008888448	1152357509
Normal Paired	630,665,251 (78.75%)	1,108,163,393 (78.30%)	677,632,969 (76.68%)	684,980,036 (75.12%)	840,859,015 (80.04%)	464,382,165 (75.17%)	551,147,019 (76.54%)	734,353,370 (76.12%)	777,040,156 (76.81%)	902,307,986 (75.97%)	796,618,319 (78.96%)	904,370,173 (78.48%)
Chimeric Paired	320,338 (0.04%)	424,584 (0.03%)	353,486 (0.04%)	364,739 (0.04%)	105,055 (0.01%)	123,555 (0.02%)	144,015 (0.02%)	192,946 (0.02%)	303,492 (0.03%)	356,315 (0.03%)	605,333 (0.06%)	691,415 (0.06%)
Chimeric Ambiguous	160,169 (0.02%)	283,056 (0.02%)	176,743 (0.02%)	182,370 (0.02%)	138,785 (0.01%)	108,396 (0.02%)	131,640 (0.02%)	174,453 (0.02%)	202,328 (0.02%)	237,543 (0.02%)	302,667 (0.03%)	345,707 (0.03%)
Unmapped	169,699,005 (21.19%)	306,266,358 (21.64%)	205,552,202 (23.26%)	226,320,614 (24.82%)	209,374,315 (19.93%)	153,146,653 (24.79%)	168,714,067 (23.43%)	229,991,912 (23.84%)	234,194,501 (23.15%)	284,814,341 (23.98%)	211,362,130 (20.95%)	246,950,214 (21.43%)
Ligation Motif Present	469,375,116 (58.61%)	850,158,046 (60.07%)	583,870,765 (66.07%)	635,831,442 (69.73%)	715,318,470 (68.09%)	450,173,319 (72.87%)	542,074,048 (75.28%)	723,258,961 (74.97%)	578,151,867 (57.15%)	701,583,950 (59.07%)	537,838,432 (53.31%)	622,618,762 (54.03%)
Alignable (Normal+Chimeric Paired)	630,985,589 (78.79%)	1,108,587,976 (78.33%)	677,986,455 (76.72%)	685,344,775 (75.16%)	840,964,069 (80.05%)	464,505,720 (75.19%)	551,291,035 (76.56%)	734,546,316 (76.14%)	777,343,647 (76.84%)	902,664,301 (76.00%)	797,324,540 (79.03%)	905,061,588 (78.54%)
Unique Reads	573,404,850 (71.60%)	925,875,468 (65.42%)	604,284,591 (68.38%)	600,451,749 (65.85%)	781,923,244 (74.43%)	436,026,250 (70.58%)	499,661,506 (69.39%)	645,308,682 (66.89%)	760,955,090 (75.22%)	886,155,046 (74.61%)	782,594,769 (77.57%)	888,352,404 (77.09%)
PCR Duplicates	57,100,232 (7.13%)	182,004,869 (12.86%)	73,171,635 (8.28%)	84,345,918 (9.25%)	58,410,496 (5.56%)	28,232,360 (4.57%)	51,125,475 (7.10%)	88,755,268 (9.20%)	16,287,393 (1.61%)	16,390,483 (1.38%)	14,628,882 (1.45%)	16,709,184 (1.45%)
Optical Duplicates	480,507 (0.06%)	707,639 (0.05%)	530,229 (0.06%)	455,924 (0.05%)	630,329 (0.06%)	308,888 (0.05%)	504,054 (0.07%)	482,366 (0.05%)	30,491 (0.00%)	31,747 (0.00%)	32035	27997
Library Complexity Estimate	3.26955e+09	2991897655	2061859946	2545854959	5763756959	3664035423	2781132510	2785969506	18273999800	24511498319	21434532624	24237312654
Intra-fragment Reads	96,101,372 (12.00% / 16.76%)	148,321,231 (10.48% / 16.02%)	52,784,442 (8.42% / 12.31%)	69,665,169 (7.64% / 11.60%)	36,138,868 (3.44% / 4.63%)	37,807,887 (6.12% / 8.67%)	31,899,416 (4.43% / 6.38%)	43,702,322 (4.53% / 6.77%)	143,753,946 (14.21% / 18.89%)	165,448,865 (13.93% / 18.67%)	163,036,373 (16.16% / 20.83%)	188,064,745 (16.32% / 21.17%)
Below MAPQ Threshold	175,865,510 (21.96% / 30.67%)	298,765,380 (21.11% / 32.27%)	180,896,542 (20.47% / 29.93%)	184,284,432 (20.21% / 30.68%)	233,957,150 (22.27% / 29.92%)	131,462,717 (21.28% / 30.16%)	151,216,193 (21.00% / 30.26%)	198,252,256 (20.55% / 30.72%)	195,752,207 (19.35% / 25.73%)	230,298,168 (19.39% / 25.99%)	211,362,130 (20.95% / 27.01%)	242,686,491 (21.06% / 27.32%)
Hi-C Contacts	301,437,969 (37.64% / 52.57%)	478,788,858 (33.83% / 51.71%)	349,067,583 (39.50% / 57.76%)	346,593,333 (38.01% / 57.72%)	511,827,226 (48.72% / 65.45%)	266,693,868 (43.17% / 61.17%)	316,617,905 (43.97% / 63.36%)	403,354,104 (41.81% / 62.51%)	421,448,937 (41.66% / 55.38%)	490,408,013 (41.29% / 55.34%)	408,196,266 (40.46% / 52.16%)	457,601,167 (39.71% / 51.52%)
Ligation Motif Present	190,200,631 (23.75% / 33.17%)	296,217,878 (20.93% / 31.99%)	230,031,119 (26.03% / 38.06%)	241,913,210 (26.53% / 40.29%)	317,685,865 (30.24% / 40.63%)	193,796,309 (31.37% / 44.44%)	229,344,559 (31.85% / 45.90%)	289,419,352 (30.00% / 44.84%)	266,263,467 (26.32% / 35.00%)	320,802,142 (27.01% / 36.20%)	251,112,335 (24.89% / 32.09%)	287,628,434 (24.96% / 32.38%)
3' Bias (Long Range)	92% - 8%	91% - 9%	90% - 10%	91% - 9%	90% - 10%	91% - 9%	91% - 9%	91% - 9%	87% - 13%	87% - 13%	87% - 13%	88% - 12%
Pair Type %(L-I-O-R)	25% - 25% - 25% - 25%	25% - 25% - 25% - 25%	25% - 25% - 25% - 25%	25% - 25% - 25% - 25%	25% - 25% - 25% - 25%	25% - 25% - 25% - 25%	25% - 25% - 25% - 25%	25% - 25% - 25% - 25%	25% - 25% - 25% - 25%	25% - 25% - 25% - 25%	25% - 25% - 25% - 25%	25% - 25% - 25% - 25%
Inter-chromosomal	42,765,110 (5.34% / 7.46%)	75,292,838 (5.32% / 8.13%)	59,650,790 (6.75% / 9.88%)	57,902,333 (6.35% / 9.64%)	100,117,271 (9.53% / 12.81%)	42,873,649 (6.94% / 9.83%)	41,476,441 (5.76% / 8.29%)	54,507,311 (5.65% / 8.45%)	70,410,096 (6.96% / 9.25%)	79,101,898 (6.66% / 8.92%)	63,459,083 (6.29% / 8.12%)	69,948,101 (6.07% / 7.87%)
Intra-chromosomal	258,672,858 (32.30% / 45.11%)	403,496,020 (28.51% / 43.58%)	289,328,422 (32.74% / 47.88%)	288,691,000 (31.66% / 48.08%)	411,709,955 (39.19% / 52.65%)	223,820,219 (36.23% / 51.34%)	275,141,463 (38.21% / 55.07%)	348,846,793 (36.16% / 54.06%)	351,038,841 (34.70% / 46.13%)	411,306,115 (34.63% / 46.42%)	344,737,183 (34.17% / 44.04%)	387,768,302 (33.65% / 43.65%)
Short Range (<20Kb)	169,699,005 (21.19% / 29.59%)	251,778,120 (17.79% / 27.19%)	174,975,649 (19.80% / 28.96%)	179,816,378 (19.72% / 29.95%)	208,323,766 (19.83% / 26.65%)	145,856,897 (23.61% / 33.46%)	169,650,167 (23.56% / 33.94%)	210,890,235 (21.86% / 32.68%)	243,299,255 (24.05% / 31.98%)	288,139,946 (24.26% / 32.51%)	233,557,676 (23.15% / 29.85%)	264,696,520 (22.97% / 29.79%)
Long Range (>20Kb)	88,973,853 (11.11% / 15.52%)	151,717,900 (10.72% / 16.39%)	114,352,773 (12.94% / 18.92%)	108,874,622 (11.94% / 18.12%)	203,281,134 (19.35% / 26.00%)	77,963,322 (12.62% / 17.88%)	105,563,304 (14.66% / 21.12%)	137,956,558 (14.30% / 21.38%)	107,739,587 (10.65% / 14.15%)	123,284,940 (10.38% / 13.91%)	111,078,618 (11.01% / 14.19%)	123,071,782 (10.68% / 13.85%)
